# Supplementary material for: ﻿The Dacini fruit flies of Borneo: an annotated checklist with 89 species including three new to science (Tephritidae, Dacinae)
Source: Zookeys. 2025 Jun 9;1240:305–25. doi: 10.3897/zookeys.1240.148768 (PMC12171731; doi:10.3897/zookeys.1240.148768)
Supplement: XML Treatment for Bactrocera (Bactrocera) melanobivittata [file zookeys.1240.148768-treatment1.xml]

<!DOCTYPE tp:taxon-treatment
  PUBLIC "-//TaxonX//DTD Taxonomic Treatment Publishing DTD v0 20100105//EN" "tax-treatment-NSO.dtd">
<tp:taxon-treatment xmlns:tp="http://www.plazi.org/taxpub"><tp:treatment-meta><kwd-group><label>Taxon classification</label><kwd>
                <named-content content-type="kingdom">Animalia</named-content>
              </kwd><kwd>
                <named-content content-type="order">Diptera</named-content>
              </kwd><kwd>
                <named-content content-type="family">Tephritidae</named-content>
              </kwd></kwd-group><mixed-citation publication-type="journal"><person-group><name><surname>Doorenweerd</surname><given-names>Camiel</given-names></name><name><surname>Chung</surname><given-names>Arthur Y. C.</given-names></name><name><surname>Mustapeng</surname><given-names>Andi Maryani A.</given-names></name><name><surname>Rubinoff</surname><given-names>Daniel</given-names></name></person-group><article-title>﻿The <tp:taxon-name><tp:taxon-name-part taxon-name-part-type="tribe">Dacini</tp:taxon-name-part></tp:taxon-name> fruit flies of Borneo: an annotated checklist with 89 species including three new to science (<tp:taxon-name><tp:taxon-name-part taxon-name-part-type="family">Tephritidae</tp:taxon-name-part></tp:taxon-name>, <tp:taxon-name><tp:taxon-name-part taxon-name-part-type="subfamily">Dacinae</tp:taxon-name-part></tp:taxon-name>)</article-title><source>Zookeys</source><day>09</day><month>06</month><year>2025</year><volume>1240</volume><fpage>305</fpage><lpage>325</lpage><pub-id pub-id-type="doi">10.3897/zookeys.1240.148768</pub-id></mixed-citation></tp:treatment-meta><tp:nomenclature><label>﻿</label><tp:taxon-name><object-id xmlns:xlink="http://www.w3.org/1999/xlink" content-type="arpha" xlink:type="simple">47665AA3-6DEA-54A9-A9D0-9D2210832D13</object-id><tp:taxon-name-part taxon-name-part-type="genus" reg="Bactrocera">Bactrocera</tp:taxon-name-part> (<tp:taxon-name-part taxon-name-part-type="subgenus" reg="Bactrocera">Bactrocera</tp:taxon-name-part>) <tp:taxon-name-part taxon-name-part-type="species" reg="melanobivittata">melanobivittata</tp:taxon-name-part><object-id xmlns:xlink="http://www.w3.org/1999/xlink" content-type="zoobank" xlink:type="simple">https://zoobank.org/E123C269-BF17-404A-BDE0-16AC2F38950C</object-id></tp:taxon-name><tp:taxon-authority>Doorenweerd</tp:taxon-authority><tp:taxon-status xmlns:xlink="http://www.w3.org/1999/xlink" xlink:type="simple">sp. nov.</tp:taxon-status><xref ref-type="fig" rid="F2">Fig. 2</xref></tp:nomenclature><tp:treatment-sec sec-type="type material" id="SECID0E46AI"><title>Type material.</title><p><bold><italic>Holotype</italic>.</bold> Male. “Malaysia: Sabah. 3–5.xii.2018. Danum Valley access rd. <named-content xmlns:xlink="http://www.w3.org/1999/xlink" content-type="dwc:verbatimCoordinates" xlink:type="simple"><named-content content-type="geo-json" specific-use="{&#34;type&#34;:&#34;Point&#34;,&#34;coordinates&#34;:[117.817300,4.968300]}" id="NCID0ELABI" xlink:type="simple">4.9683"N, 117.8173"E</named-content></named-content>. Methyl eugenol trap FF18Ma065. Leg. D. Rubinoff &amp; C. Doorenweerd. DNA sample ms12171”. Deposited at the University of Hawaii Insect Museum reg. no. <abbrev xmlns:xlink="http://www.w3.org/1999/xlink" content-type="institution" xlink:title="University of Hawaiʻi at Mānoa" id="ABBRID0EQABI" xlink:type="simple">UHIM</abbrev>.ms12171. <bold><italic>Paratype</italic></bold>. One male. “Malaysia, Sabah. 2–4.viii.2019. Maliau Basin: camp Agathis trail. <named-content xmlns:xlink="http://www.w3.org/1999/xlink" content-type="dwc:verbatimCoordinates" xlink:type="simple"><named-content content-type="geo-json" specific-use="{&#34;type&#34;:&#34;Point&#34;,&#34;coordinates&#34;:[116.894700,4.707900]}" id="NCID0E2ABI" xlink:type="simple">4.7079"N, 116.8947"E</named-content></named-content>. Methyl eugenol trap FF19Ma036. Leg. D. Rubinoff &amp; C. Doorenweerd. DNA sample ms08978.” Deposited at the Sabah Forestry Department Insect Collection, reg. no. <abbrev xmlns:xlink="http://www.w3.org/1999/xlink" content-type="institution" xlink:title="University of Hawaiʻi at Mānoa" id="ABBRID0EABBI" xlink:type="simple">UHIM</abbrev>.ms08978.</p></tp:treatment-sec><tp:treatment-sec sec-type="Differential diagnosis" id="SECID0EFBBI"><title>Differential diagnosis.</title><p>The two lateral longitudinal red stripes on the black scutum distinguish <italic><tp:taxon-name><tp:taxon-name-part taxon-name-part-type="genus" reg="Bactrocera">B.</tp:taxon-name-part><tp:taxon-name-part taxon-name-part-type="species" reg="melanobivittata">melanobivittata</tp:taxon-name-part></tp:taxon-name></italic> from most other <italic><tp:taxon-name><tp:taxon-name-part taxon-name-part-type="genus" reg="Bactrocera">Bactrocera</tp:taxon-name-part></tp:taxon-name></italic>. The most similar species is <italic><tp:taxon-name><tp:taxon-name-part taxon-name-part-type="genus" reg="Bactrocera">B.</tp:taxon-name-part><tp:taxon-name-part taxon-name-part-type="species" reg="bivittata">bivittata</tp:taxon-name-part></tp:taxon-name></italic> Lin &amp; Wang, but <italic><tp:taxon-name><tp:taxon-name-part taxon-name-part-type="genus" reg="Bactrocera">B.</tp:taxon-name-part><tp:taxon-name-part taxon-name-part-type="species" reg="melanobivittata">melanobivittata</tp:taxon-name-part></tp:taxon-name></italic> can be distinguished by having a scutum that is almost completely black except for two longitudinal red stripes, and the yellow postsutural vittae. There is intraspecific variation in the amount of black on the scutum in <italic><tp:taxon-name><tp:taxon-name-part taxon-name-part-type="genus" reg="Bactrocera">B.</tp:taxon-name-part><tp:taxon-name-part taxon-name-part-type="species" reg="bivittata">bivittata</tp:taxon-name-part></tp:taxon-name></italic> (Fig. <xref ref-type="fig" rid="F3">3</xref>) but the red stripes are obscured in darker colored specimens of <italic><tp:taxon-name><tp:taxon-name-part taxon-name-part-type="genus" reg="Bactrocera">B.</tp:taxon-name-part><tp:taxon-name-part taxon-name-part-type="species" reg="bivittata">bivittata</tp:taxon-name-part></tp:taxon-name></italic> whereas they are of roughly equal width and clearly contrasting in <italic><tp:taxon-name><tp:taxon-name-part taxon-name-part-type="genus" reg="Bactrocera">B.</tp:taxon-name-part><tp:taxon-name-part taxon-name-part-type="species" reg="melanobivittata">melanobivittata</tp:taxon-name-part></tp:taxon-name></italic>. <italic><tp:taxon-name><tp:taxon-name-part taxon-name-part-type="genus" reg="Bactrocera">Bactrocera</tp:taxon-name-part><tp:taxon-name-part taxon-name-part-type="species" reg="melanobivittata">melanobivittata</tp:taxon-name-part></tp:taxon-name></italic> can be distinguished from <italic><tp:taxon-name><tp:taxon-name-part taxon-name-part-type="genus" reg="Bactrocera">B.</tp:taxon-name-part><tp:taxon-name-part taxon-name-part-type="species" reg="ellenriederae">ellenriederae</tp:taxon-name-part></tp:taxon-name></italic>, which also has two red stripes on the scutum, by the costal band on the wing that ends between vein R<sub>4+5</sub> and M, while the costal band of <italic><tp:taxon-name><tp:taxon-name-part taxon-name-part-type="genus" reg="Bactrocera">B.</tp:taxon-name-part><tp:taxon-name-part taxon-name-part-type="species" reg="ellenriederae">ellenriederae</tp:taxon-name-part></tp:taxon-name></italic> reaches vein M, and <italic><tp:taxon-name><tp:taxon-name-part taxon-name-part-type="genus" reg="Bactrocera">B.</tp:taxon-name-part><tp:taxon-name-part taxon-name-part-type="species" reg="melanobivittata">melanobivittata</tp:taxon-name-part></tp:taxon-name></italic> is distinguished from <italic><tp:taxon-name><tp:taxon-name-part taxon-name-part-type="genus" reg="Bactrocera">B.</tp:taxon-name-part><tp:taxon-name-part taxon-name-part-type="species" reg="youngi">youngi</tp:taxon-name-part></tp:taxon-name></italic> by having only the anterior lateral corners of tergite IV black, whereas <italic><tp:taxon-name><tp:taxon-name-part taxon-name-part-type="genus" reg="Bactrocera">B.</tp:taxon-name-part><tp:taxon-name-part taxon-name-part-type="species" reg="youngi">youngi</tp:taxon-name-part></tp:taxon-name></italic> has the lateral quarters of tergite IV black. The most similar species in Borneo is <italic><tp:taxon-name><tp:taxon-name-part taxon-name-part-type="genus" reg="Bactrocera">B.</tp:taxon-name-part><tp:taxon-name-part taxon-name-part-type="species" reg="lateritaenia">lateritaenia</tp:taxon-name-part></tp:taxon-name></italic>, which can be distinguished by having tapering yellow postsutural vittae, which are parallel in <italic><tp:taxon-name><tp:taxon-name-part taxon-name-part-type="genus" reg="Bactrocera">B.</tp:taxon-name-part><tp:taxon-name-part taxon-name-part-type="species" reg="melanobivittata">melanobivittata</tp:taxon-name-part></tp:taxon-name></italic>.</p></tp:treatment-sec><tp:treatment-sec sec-type="Molecular diagnostics" id="SECID0ESGBI"><title>Molecular diagnostics.</title><p>The <abbrev xmlns:xlink="http://www.w3.org/1999/xlink" xlink:title="Cytochrome C Oxidase I" id="ABBRID0EYGBI" xlink:type="simple">COI</abbrev>-5P3P sequences of ms12171 and ms08978 are most similar to sequences of <italic><tp:taxon-name><tp:taxon-name-part taxon-name-part-type="genus" reg="Bactrocera">Bactrocera</tp:taxon-name-part><tp:taxon-name-part taxon-name-part-type="species" reg="bivittata">bivittata</tp:taxon-name-part></tp:taxon-name></italic>, but at 6.5% minimum pairwise difference (<xref ref-type="bibr" rid="B15">Doorenweerd et al. 2024b</xref>).</p></tp:treatment-sec><tp:treatment-sec sec-type="description" id="SECID0ELHBI"><title>Description.</title><p><bold>Male. <italic>Head</italic></bold> (Fig. <xref ref-type="fig" rid="F2">2C</xref>). Fulvous with oval black spots in the antennal furrows. Antennal segments fulvous to dark fulvous distally, combined length less than the height of the head. <bold><italic>Thorax</italic></bold> (Fig. <xref ref-type="fig" rid="F2">2A, B, D, E</xref>). Scutum and pleural areas all black with narrow red-brown areas surrounding the yellow markings. Two lateral longitudinal red stripes reach from the anterior of the scutum to half-way of the postsutural yellow vittae. Yellow markings: postpronotal lobes; notopleura; presutural area adjacent to notopleura; postsutural yellow lateral vittae of equal width throughout and reach just past intra-alar seta; mesopleural stripe dorsally wider than notopleuron but does not reach postpronotal lobe; anatergite and katatergite. Scutellum yellow with a narrow black basal band. Setae: one pair scutellar; one pair prescutellar; one pair intra-alar; one pair posterior supra-alar; one pair anterior supra-alar; two pair notopleural and four scapular. <bold><italic>Abdomen</italic></bold> (Fig. <xref ref-type="fig" rid="F2">2B, D, E, G</xref>). Diamond-shaped; terga free; pecten of setae on tergum III present. Dorsal side of abdomen fulvous with a black ‘T’ on segments III–V, the medial line narrows posteriorly to a point on segment V. Anterolateral corners of segment IV black. Ceromata brown. Posterior lobe of the male surstylus short (Fig. <xref ref-type="fig" rid="F2">2G</xref>). Sternum V with a narrow concavity on the posterior margin. <bold><italic>Legs</italic></bold> (Fig. <xref ref-type="fig" rid="F2">2D</xref>). All femora and tibia fulvous. <bold><italic>Wings</italic></bold> (Fig. <xref ref-type="fig" rid="F2">2F</xref>). Wing length 6.5 mm. Cells <italic>bc</italic> and <italic>c</italic> clear, faint tint in cell <italic>sc.</italic> Costal band confluent with vein R<sub>2+3</sub> and continues at more or less the same width until just past where vein R<sub>4+5</sub> reaches the costa. Anal streak absent, vein CuA<sub>2</sub> and A<sub>1</sub> merge at ~ 0.8 length of A<sub>1</sub>. Supernumerary lobe not pronounced, inconspicuous. <bold>Female.</bold> Unknown.</p><fig id="F2" position="float" orientation="portrait"><object-id xmlns:xlink="http://www.w3.org/1999/xlink" content-type="doi" xlink:type="simple">10.3897/zookeys.1240.148768.figure2</object-id><object-id xmlns:xlink="http://www.w3.org/1999/xlink" content-type="arpha" xlink:type="simple">D2322B26-9B03-515A-AB39-3E51F216AAAA</object-id><label>Figure 2.</label><caption><p>Holotype male of <italic><tp:taxon-name><tp:taxon-name-part taxon-name-part-type="genus" reg="Bactrocera">Bactrocera</tp:taxon-name-part><tp:taxon-name-part taxon-name-part-type="species" reg="melanobivittata">melanobivittata</tp:taxon-name-part></tp:taxon-name></italic> sp. nov., <abbrev xmlns:xlink="http://www.w3.org/1999/xlink" content-type="institution" xlink:title="University of Hawaiʻi at Mānoa" id="ABBRID0E5JBI" xlink:type="simple">UHIM</abbrev>.ms12171 <bold>A</bold> dorsal view of head and thorax <bold>B</bold> dorsal view of abdomen <bold>C</bold> anterior view of the head <bold>D</bold> lateral view of habitus <bold>E</bold> posterior view of abdomen showing the ceromata <bold>F</bold> left wing, dissected and slide mounted <bold>G</bold> detail image of the genitalia showing the surstylus length.</p></caption><graphic xmlns:xlink="http://www.w3.org/1999/xlink" xlink:href="zookeys-1240-305_article-148768__-g002.jpg" position="float" orientation="portrait" xlink:type="simple" id="oo_1348694.jpg"><uri content-type="original_file" xlink:type="simple">https://binary.pensoft.net/fig/1348694</uri></graphic></fig><fig id="F3" position="float" orientation="portrait"><object-id xmlns:xlink="http://www.w3.org/1999/xlink" content-type="doi" xlink:type="simple">10.3897/zookeys.1240.148768.figure3</object-id><object-id xmlns:xlink="http://www.w3.org/1999/xlink" content-type="arpha" xlink:type="simple">A79AB5A3-5B2E-594B-BA7C-E8851D1FB254</object-id><label>Figure 3.</label><caption><p>Variation in dorsal scutum coloration of <italic><tp:taxon-name><tp:taxon-name-part taxon-name-part-type="genus" reg="Bactrocera">Bactrocera</tp:taxon-name-part><tp:taxon-name-part taxon-name-part-type="species" reg="bivittata">bivittata</tp:taxon-name-part></tp:taxon-name></italic>, sister species to <italic><tp:taxon-name><tp:taxon-name-part taxon-name-part-type="genus" reg="Bactrocera">B.</tp:taxon-name-part><tp:taxon-name-part taxon-name-part-type="species" reg="melanobivittata">melanobivittata</tp:taxon-name-part></tp:taxon-name></italic> sp. nov. Specimens from China and Laos, photographed in ethanol. University of Hawaii Insect Museum specimen identifiers, from left to right, top to bottom: ms03606, ms01304, ms03607, ms01305, ms03604, ms03609, ms03608, and ms01790.</p></caption><graphic xmlns:xlink="http://www.w3.org/1999/xlink" xlink:href="zookeys-1240-305_article-148768__-g003.jpg" position="float" orientation="portrait" xlink:type="simple" id="oo_1348695.jpg"><uri content-type="original_file" xlink:type="simple">https://binary.pensoft.net/fig/1348695</uri></graphic></fig><p><bold>Male lure.</bold> Methyl eugenol.</p></tp:treatment-sec><tp:treatment-sec sec-type="host" id="SECID0E4LBI"><title>Host plant.</title><p>Unknown.</p></tp:treatment-sec><tp:treatment-sec sec-type="etymology" id="SECID0ECMBI"><title>Etymology.</title><p>The species epithet is a compound adjective formed from the Latin <italic>melano</italic>, meaning dark, and its nearest sister species <italic>B. bivittata</italic>, because it has an overall darker appearance of the latter.</p></tp:treatment-sec><tp:treatment-sec sec-type="comments" id="SECID0EVMBI"><title>Comments.</title><p><italic><tp:taxon-name><tp:taxon-name-part taxon-name-part-type="genus" reg="Bactrocera">Bactrocera</tp:taxon-name-part><tp:taxon-name-part taxon-name-part-type="species" reg="melanobivittata">melanobivittata</tp:taxon-name-part></tp:taxon-name></italic> was included as <italic><tp:taxon-name><tp:taxon-name-part taxon-name-part-type="genus" reg="Bactrocera">B.</tp:taxon-name-part></tp:taxon-name></italic> ‘spMalaysia05’ in the DNA barcoding study of <xref ref-type="bibr" rid="B15">Doorenweerd et al. (2024b)</xref>. It is placed in subgenus <tp:taxon-name><tp:taxon-name-part taxon-name-part-type="genus" reg="Bactrocera"/><tp:taxon-name-part taxon-name-part-type="subgenus" reg="Bactrocera">Bactrocera</tp:taxon-name-part></tp:taxon-name> based on having a short posterior lobe of the male surstylus, sternum V has a narrow concavity on the posterior margin, lateral postsutural yellow vitta present, medial vitta is absent, one pair of prescutellar setae and the presence of a pair of anterior supra-alar seta.</p></tp:treatment-sec><ref-list><ref id="B15"><mixed-citation xmlns:xlink="http://www.w3.org/1999/xlink" xlink:type="simple"><person-group><name name-style="western"><surname>Doorenweerd</surname><given-names>C</given-names></name><name name-style="western"><surname>San Jose</surname><given-names>M</given-names></name><name name-style="western"><surname>Leblanc</surname><given-names>L</given-names></name><name name-style="western"><surname>Barr</surname><given-names>N</given-names></name><name name-style="western"><surname>Geib</surname><given-names>SM</given-names></name><name name-style="western"><surname>Chung</surname><given-names>AYC</given-names></name><name name-style="western"><surname>Dupuis</surname><given-names>JR</given-names></name><name name-style="western"><surname>Ekayanti</surname><given-names>A</given-names></name><name name-style="western"><surname>Fiegalan</surname><given-names>E</given-names></name><name name-style="western"><surname>Hemachandra</surname><given-names>KS</given-names></name><name name-style="western"><surname>Hossain</surname><given-names>MA</given-names></name><name name-style="western"><surname>Huang</surname><given-names>C</given-names></name><name name-style="western"><surname>Hsu</surname><given-names>Y</given-names></name><name name-style="western"><surname>Morris</surname><given-names>KY</given-names></name><name name-style="western"><surname>Maryani</surname><given-names>A</given-names></name><name name-style="western"><surname>Mustapeng</surname><given-names>A</given-names></name><name name-style="western"><surname>Niogret</surname><given-names>J</given-names></name><name name-style="western"><surname>Pham</surname><given-names>TH</given-names></name><name name-style="western"><surname>Thi Nguyen</surname><given-names>N</given-names></name><name name-style="western"><surname>Sirisena</surname><given-names>UGAI</given-names></name><name name-style="western"><surname>Todd</surname><given-names>T</given-names></name><name name-style="western"><surname>Rubinoff</surname><given-names>D</given-names></name></person-group> (<year>2024b</year>) Towards a better future for DNA barcoding: Evaluating monophyly‐ and distance‐based species identification using COI gene fragments of <tp:taxon-name><tp:taxon-name-part taxon-name-part-type="tribe">Dacini</tp:taxon-name-part></tp:taxon-name> fruit flies. Molecular Ecology Resources 13987. <ext-link xlink:href="10.1111/1755-0998.13987" ext-link-type="doi" xlink:type="simple">https://doi.org/10.1111/1755-0998.13987</ext-link></mixed-citation></ref></ref-list></tp:taxon-treatment>
