# Supplementary material for: ﻿The Dacini fruit flies of Borneo: an annotated checklist with 89 species including three new to science (Tephritidae, Dacinae)
Source: Zookeys. 2025 Jun 9;1240:305–25. doi: 10.3897/zookeys.1240.148768 (PMC12171731; doi:10.3897/zookeys.1240.148768)
Supplement: XML Treatment for Dacus (Mellesis) danumensis [file zookeys.1240.148768-treatment2.xml]

<!DOCTYPE tp:taxon-treatment
  PUBLIC "-//TaxonX//DTD Taxonomic Treatment Publishing DTD v0 20100105//EN" "tax-treatment-NSO.dtd">
<tp:taxon-treatment xmlns:tp="http://www.plazi.org/taxpub"><tp:treatment-meta><kwd-group><label>Taxon classification</label><kwd>
                <named-content content-type="kingdom">Animalia</named-content>
              </kwd><kwd>
                <named-content content-type="order">Diptera</named-content>
              </kwd><kwd>
                <named-content content-type="family">Tephritidae</named-content>
              </kwd></kwd-group><mixed-citation publication-type="journal"><person-group><name><surname>Doorenweerd</surname><given-names>Camiel</given-names></name><name><surname>Chung</surname><given-names>Arthur Y. C.</given-names></name><name><surname>Mustapeng</surname><given-names>Andi Maryani A.</given-names></name><name><surname>Rubinoff</surname><given-names>Daniel</given-names></name></person-group><article-title>﻿The <tp:taxon-name><tp:taxon-name-part taxon-name-part-type="tribe">Dacini</tp:taxon-name-part></tp:taxon-name> fruit flies of Borneo: an annotated checklist with 89 species including three new to science (<tp:taxon-name><tp:taxon-name-part taxon-name-part-type="family">Tephritidae</tp:taxon-name-part></tp:taxon-name>, <tp:taxon-name><tp:taxon-name-part taxon-name-part-type="subfamily">Dacinae</tp:taxon-name-part></tp:taxon-name>)</article-title><source>Zookeys</source><day>09</day><month>06</month><year>2025</year><volume>1240</volume><fpage>305</fpage><lpage>325</lpage><pub-id pub-id-type="doi">10.3897/zookeys.1240.148768</pub-id></mixed-citation></tp:treatment-meta><tp:nomenclature><label>﻿</label><tp:taxon-name><object-id xmlns:xlink="http://www.w3.org/1999/xlink" content-type="arpha" xlink:type="simple">3A334A53-0B29-5861-BFAE-BFA058163E70</object-id><tp:taxon-name-part taxon-name-part-type="genus" reg="Dacus">Dacus</tp:taxon-name-part> (<tp:taxon-name-part taxon-name-part-type="subgenus" reg="Mellesis">Mellesis</tp:taxon-name-part>) <tp:taxon-name-part taxon-name-part-type="species" reg="danumensis">danumensis</tp:taxon-name-part><object-id xmlns:xlink="http://www.w3.org/1999/xlink" content-type="zoobank" xlink:type="simple">https://zoobank.org/B019FB15-559D-4972-8056-0E3CC6226C94</object-id></tp:taxon-name><tp:taxon-authority>Doorenweerd</tp:taxon-authority><tp:taxon-status xmlns:xlink="http://www.w3.org/1999/xlink" xlink:type="simple">sp. nov.</tp:taxon-status><xref ref-type="fig" rid="F4">Fig. 4</xref></tp:nomenclature><tp:treatment-sec sec-type="type material" id="SECID0EKPBI"><title>Type material.</title><p><bold><italic>Holotype</italic>.</bold> Male. “Malaysia: Sabah: Danum valley Tembaling waterfall trail. WGS84 <named-content xmlns:xlink="http://www.w3.org/1999/xlink" content-type="dwc:verbatimCoordinates" xlink:type="simple"><named-content content-type="geo-json" specific-use="{&#34;type&#34;:&#34;Point&#34;,&#34;coordinates&#34;:[117.806200,4.953400]}" id="NCID0EYPBI" xlink:type="simple">4.9534, 117.8062</named-content></named-content> 3–5.xii.2018 Zingerone trap. Leg. D. Rubinoff &amp; C. Doorenweerd. DNA sample ms08931.” Deposited at the University of Hawaii Insect Museum reg. no. <abbrev xmlns:xlink="http://www.w3.org/1999/xlink" content-type="institution" xlink:title="University of Hawaiʻi at Mānoa" id="ABBRID0E4PBI" xlink:type="simple">UHIM</abbrev>.ms08931.</p></tp:treatment-sec><tp:treatment-sec sec-type="Differential diagnosis" id="SECID0ECQBI"><title>Differential diagnosis.</title><p>The combination of an elongate and petiolate (‘wasp-like’) abdomen, a uniquely shaped postsutural medial yellow vitta that is almost equally wide as long, the wing with a costal band that reaches up to vein R<sub>4+5</sub> and does not expand apically, and the absence of an anal streak, is unique within <tp:taxon-name><tp:taxon-name-part taxon-name-part-type="tribe">Dacini</tp:taxon-name-part></tp:taxon-name>. The most closely related species based on <abbrev xmlns:xlink="http://www.w3.org/1999/xlink" xlink:title="Cytochrome C Oxidase I" id="ABBRID0EPQBI" xlink:type="simple">COI</abbrev> sequence data is <italic><tp:taxon-name><tp:taxon-name-part taxon-name-part-type="genus" reg="Dacus">Dacus</tp:taxon-name-part><tp:taxon-name-part taxon-name-part-type="species" reg="sinensis">sinensis</tp:taxon-name-part></tp:taxon-name></italic> Wang, from which <italic><tp:taxon-name><tp:taxon-name-part taxon-name-part-type="genus" reg="Dacus">D.</tp:taxon-name-part><tp:taxon-name-part taxon-name-part-type="species" reg="danumensis">danumensis</tp:taxon-name-part></tp:taxon-name></italic> can be morphologically distinguished by having a medial postsutural yellow vitta, which is absent in <italic><tp:taxon-name><tp:taxon-name-part taxon-name-part-type="genus" reg="Dacus">D.</tp:taxon-name-part><tp:taxon-name-part taxon-name-part-type="species" reg="sinensis">sinensis</tp:taxon-name-part></tp:taxon-name></italic>.</p></tp:treatment-sec><tp:treatment-sec sec-type="Molecular diagnostics" id="SECID0EURBI"><title>Molecular diagnostics.</title><p><italic><tp:taxon-name><tp:taxon-name-part taxon-name-part-type="genus" reg="Dacus">Dacus</tp:taxon-name-part><tp:taxon-name-part taxon-name-part-type="species" reg="danumensis">danumensis</tp:taxon-name-part></tp:taxon-name></italic><abbrev xmlns:xlink="http://www.w3.org/1999/xlink" xlink:title="Cytochrome C Oxidase I" id="ABBRID0EFSBI" xlink:type="simple">COI</abbrev>-5P3P sequences are most similar to sequences of <italic><tp:taxon-name><tp:taxon-name-part taxon-name-part-type="genus" reg="Dacus">D.</tp:taxon-name-part><tp:taxon-name-part taxon-name-part-type="species" reg="sinensis">sinensis</tp:taxon-name-part></tp:taxon-name></italic> at 8.6% minimum pairwise difference (<xref ref-type="bibr" rid="B15">Doorenweerd et al. 2024b</xref>).</p></tp:treatment-sec><tp:treatment-sec sec-type="description" id="SECID0EYSBI"><title>Description.</title><p><bold>Male. <italic>Head</italic></bold> (Fig. <xref ref-type="fig" rid="F4">4B</xref>). Fulvous with two waterdrop-shaped black facial spots in the antennal furrows and a black band connecting both compound eyes across the occiput. Antennae dark fulvous. Combined length of antennal segments greater than the height of the head <bold><italic>Thorax</italic></bold> (Fig. <xref ref-type="fig" rid="F4">4A, C</xref>). Scutum and pleural areas completely black. Yellow markings: postpronotal lobes; notopleura and adjacent presutural area; medial postsutural roughly waterdrop-shaped vitta; mesopleural stripe approx. the width of the notopleuron, anterior margin slightly convex; anatergite, katatergite; scutellum. Setae: one pair scutellar; prescutellar setae absent; one pair intra-alar; one pair posterior supra-alar; one pair anterior supra-alar; two pair notopleural; four scapular. <bold><italic>Abdomen</italic></bold> (Fig. <xref ref-type="fig" rid="F4">4A, C, D, F</xref>). Abdomen shape petiolate with narrow and elongated segment I; terga fused; pecten present on tergum III; posterior lobe of the male surstylus short (Fig. <xref ref-type="fig" rid="F4">4F</xref>); abdominal sternum V with a narrow concavity on the posterior margin. Tergum I black with yellow posterior band; tergum II yellow with a black T-shape; tergum III with a second black T-shape that covers most of the segment and a medial black line that continuous from tergum II down to the posterior of tergum V; lateral black bands on tergum IV and V. Ceromata yellow and indistinct. <bold><italic>Legs</italic></bold> (Fig. <xref ref-type="fig" rid="F4">4C</xref>). Fore tibia with dark mark on the outer surface that covers most of the tibial length; mid tibia with dark marks on the outer and inner surface that extend from one-third the distal end; hind tibia with distal quarter black. All other leg segments yellow to fulvous. <bold><italic>Wings</italic></bold> (Fig. <xref ref-type="fig" rid="F4">4E</xref>). Wing length 4.9 mm. Cells <italic>bc</italic> and <italic>c</italic> clear, faint tint in cell <italic>sc.</italic> Costal band reaches up to vein R<sub>4+5</sub>, slightly crosses R<sub>4+5</sub> apically. Anal streak absent, supernumerary lobe not pronounced. <bold>Female.</bold> Unknown.</p><fig id="F4" position="float" orientation="portrait"><object-id xmlns:xlink="http://www.w3.org/1999/xlink" content-type="doi" xlink:type="simple">10.3897/zookeys.1240.148768.figure4</object-id><object-id xmlns:xlink="http://www.w3.org/1999/xlink" content-type="arpha" xlink:type="simple">2E077206-16F6-5244-8C1B-69B4CE27F9F7</object-id><label>Figure 4.</label><caption><p>Holotype male of <italic><tp:taxon-name><tp:taxon-name-part taxon-name-part-type="genus" reg="Dacus">Dacus</tp:taxon-name-part><tp:taxon-name-part taxon-name-part-type="species" reg="danumensis">danumensis</tp:taxon-name-part></tp:taxon-name></italic> sp. n., <abbrev xmlns:xlink="http://www.w3.org/1999/xlink" content-type="institution" xlink:title="University of Hawaiʻi at Mānoa" id="ABBRID0EFVBI" xlink:type="simple">UHIM</abbrev>.ms08931 <bold>A</bold> dorsal view <bold>B</bold> anterior view of the head <bold>C</bold> lateral view <bold>D</bold> dorso-anterior view of the abdomen showing the ceromata <bold>E</bold> right wing, dissected and slide mounted <bold>F</bold> detail image of the genitalia showing the surstylus length.</p></caption><graphic xmlns:xlink="http://www.w3.org/1999/xlink" xlink:href="zookeys-1240-305_article-148768__-g004.jpg" position="float" orientation="portrait" xlink:type="simple" id="oo_1348696.jpg"><uri content-type="original_file" xlink:type="simple">https://binary.pensoft.net/fig/1348696</uri></graphic></fig><p><bold>Male lure.</bold> Zingerone.</p></tp:treatment-sec><tp:treatment-sec sec-type="host" id="SECID0E6VBI"><title>Host plant.</title><p>Unknown.</p></tp:treatment-sec><tp:treatment-sec sec-type="etymology" id="SECID0EEWBI"><title>Etymology.</title><p>The species epithet <italic>danumensis</italic> is a noun in apposition that refers to the type locality; the Danum Valley Conservation Area in Sabah, Malaysia.</p></tp:treatment-sec><tp:treatment-sec sec-type="comments" id="SECID0EUWBI"><title>Comments.</title><p>This species was included as ‘<italic><tp:taxon-name><tp:taxon-name-part taxon-name-part-type="genus" reg="Dacus">Dacus</tp:taxon-name-part></tp:taxon-name></italic> spnMalaysia01’ in the DNA barcoding study of <xref ref-type="bibr" rid="B15">Doorenweerd et al. (2024b)</xref>. Placement in subgenus <tp:taxon-name><tp:taxon-name-part taxon-name-part-type="genus" reg="Bactrocera"/><tp:taxon-name-part taxon-name-part-type="subgenus" reg="Mellesis">Mellesis</tp:taxon-name-part></tp:taxon-name> is based on lacking prescutellar setae, a slight concavity on the posterior margin of sternum V and its elongate and petiolate abdomen shape.</p></tp:treatment-sec><ref-list><ref id="B15"><mixed-citation xmlns:xlink="http://www.w3.org/1999/xlink" xlink:type="simple"><person-group><name name-style="western"><surname>Doorenweerd</surname><given-names>C</given-names></name><name name-style="western"><surname>San Jose</surname><given-names>M</given-names></name><name name-style="western"><surname>Leblanc</surname><given-names>L</given-names></name><name name-style="western"><surname>Barr</surname><given-names>N</given-names></name><name name-style="western"><surname>Geib</surname><given-names>SM</given-names></name><name name-style="western"><surname>Chung</surname><given-names>AYC</given-names></name><name name-style="western"><surname>Dupuis</surname><given-names>JR</given-names></name><name name-style="western"><surname>Ekayanti</surname><given-names>A</given-names></name><name name-style="western"><surname>Fiegalan</surname><given-names>E</given-names></name><name name-style="western"><surname>Hemachandra</surname><given-names>KS</given-names></name><name name-style="western"><surname>Hossain</surname><given-names>MA</given-names></name><name name-style="western"><surname>Huang</surname><given-names>C</given-names></name><name name-style="western"><surname>Hsu</surname><given-names>Y</given-names></name><name name-style="western"><surname>Morris</surname><given-names>KY</given-names></name><name name-style="western"><surname>Maryani</surname><given-names>A</given-names></name><name name-style="western"><surname>Mustapeng</surname><given-names>A</given-names></name><name name-style="western"><surname>Niogret</surname><given-names>J</given-names></name><name name-style="western"><surname>Pham</surname><given-names>TH</given-names></name><name name-style="western"><surname>Thi Nguyen</surname><given-names>N</given-names></name><name name-style="western"><surname>Sirisena</surname><given-names>UGAI</given-names></name><name name-style="western"><surname>Todd</surname><given-names>T</given-names></name><name name-style="western"><surname>Rubinoff</surname><given-names>D</given-names></name></person-group> (<year>2024b</year>) Towards a better future for DNA barcoding: Evaluating monophyly‐ and distance‐based species identification using COI gene fragments of <tp:taxon-name><tp:taxon-name-part taxon-name-part-type="tribe">Dacini</tp:taxon-name-part></tp:taxon-name> fruit flies. Molecular Ecology Resources 13987. <ext-link xlink:href="10.1111/1755-0998.13987" ext-link-type="doi" xlink:type="simple">https://doi.org/10.1111/1755-0998.13987</ext-link></mixed-citation></ref></ref-list></tp:taxon-treatment>
