# Supplementary material for: ﻿The Dacini fruit flies of Borneo: an annotated checklist with 89 species including three new to science (Tephritidae, Dacinae)
Source: Zookeys. 2025 Jun 9;1240:305–25. doi: 10.3897/zookeys.1240.148768 (PMC12171731; doi:10.3897/zookeys.1240.148768)
Supplement: XML Treatment for Zeugodacus (Zeugodacus) cataracta [file zookeys.1240.148768-treatment3.xml]

<!DOCTYPE tp:taxon-treatment
  PUBLIC "-//TaxonX//DTD Taxonomic Treatment Publishing DTD v0 20100105//EN" "tax-treatment-NSO.dtd">
<tp:taxon-treatment xmlns:tp="http://www.plazi.org/taxpub"><tp:treatment-meta><kwd-group><label>Taxon classification</label><kwd>
                <named-content content-type="kingdom">Animalia</named-content>
              </kwd><kwd>
                <named-content content-type="order">Diptera</named-content>
              </kwd><kwd>
                <named-content content-type="family">Tephritidae</named-content>
              </kwd></kwd-group><mixed-citation publication-type="journal"><person-group><name><surname>Doorenweerd</surname><given-names>Camiel</given-names></name><name><surname>Chung</surname><given-names>Arthur Y. C.</given-names></name><name><surname>Mustapeng</surname><given-names>Andi Maryani A.</given-names></name><name><surname>Rubinoff</surname><given-names>Daniel</given-names></name></person-group><article-title>﻿The <tp:taxon-name><tp:taxon-name-part taxon-name-part-type="tribe">Dacini</tp:taxon-name-part></tp:taxon-name> fruit flies of Borneo: an annotated checklist with 89 species including three new to science (<tp:taxon-name><tp:taxon-name-part taxon-name-part-type="family">Tephritidae</tp:taxon-name-part></tp:taxon-name>, <tp:taxon-name><tp:taxon-name-part taxon-name-part-type="subfamily">Dacinae</tp:taxon-name-part></tp:taxon-name>)</article-title><source>Zookeys</source><day>09</day><month>06</month><year>2025</year><volume>1240</volume><fpage>305</fpage><lpage>325</lpage><pub-id pub-id-type="doi">10.3897/zookeys.1240.148768</pub-id></mixed-citation></tp:treatment-meta><tp:nomenclature><label>﻿</label><tp:taxon-name><object-id xmlns:xlink="http://www.w3.org/1999/xlink" content-type="arpha" xlink:type="simple">217BC2A4-A422-5A07-BD31-FB265F842C3D</object-id><tp:taxon-name-part taxon-name-part-type="genus" reg="Zeugodacus">Zeugodacus</tp:taxon-name-part> (<tp:taxon-name-part taxon-name-part-type="subgenus" reg="Zeugodacus">Zeugodacus</tp:taxon-name-part>) <tp:taxon-name-part taxon-name-part-type="species" reg="cataracta">cataracta</tp:taxon-name-part><object-id xmlns:xlink="http://www.w3.org/1999/xlink" content-type="zoobank" xlink:type="simple">https://zoobank.org/3E638201-3EA4-455D-831C-9BDF84ED3C9C</object-id></tp:taxon-name><tp:taxon-authority>Doorenweerd</tp:taxon-authority><tp:taxon-status xmlns:xlink="http://www.w3.org/1999/xlink" xlink:type="simple">sp. nov.</tp:taxon-status><xref ref-type="fig" rid="F5">Fig. 5</xref></tp:nomenclature><tp:treatment-sec sec-type="type material" id="SECID0E5YBI"><title>Type material.</title><p><bold><italic>Holotype</italic>.</bold> Male. “Malaysia: Sabah: Danum Valley Tembaling waterfall trail. WGS84 <named-content xmlns:xlink="http://www.w3.org/1999/xlink" content-type="dwc:verbatimCoordinates" xlink:type="simple"><named-content content-type="geo-json" specific-use="{&#34;type&#34;:&#34;Point&#34;,&#34;coordinates&#34;:[117.806100,4.950600]}" id="NCID0EMZBI" xlink:type="simple">4.9506, 117.8061</named-content></named-content> 3–5.xii.2018 Zingerone trap. Leg. D. Rubinoff &amp; C. Doorenweerd. DNA sample ms08933.” Deposited at the University of Hawaii Insect Museum reg. no. <abbrev xmlns:xlink="http://www.w3.org/1999/xlink" content-type="institution" xlink:title="University of Hawaiʻi at Mānoa" id="ABBRID0ERZBI" xlink:type="simple">UHIM</abbrev>.ms08933. <bold><italic>Paratype</italic></bold>. One male. “Malaysia, Sabah, Danum Valley access road. WGS84 <named-content xmlns:xlink="http://www.w3.org/1999/xlink" content-type="dwc:verbatimCoordinates" xlink:type="simple"><named-content content-type="geo-json" specific-use="{&#34;type&#34;:&#34;Point&#34;,&#34;coordinates&#34;:[117.812600,4.968900]}" id="NCID0E3ZBI" xlink:type="simple">4.9689, 117.8126</named-content></named-content> 3–5.xii.2018 Zingerone trap. Leg. D. Rubinoff &amp; C. Doorenweerd. DNA sample ms08929.” Deposited at the Sabah Forestry Department Insect Collection reg. no. <abbrev xmlns:xlink="http://www.w3.org/1999/xlink" content-type="institution" xlink:title="University of Hawaiʻi at Mānoa" id="ABBRID0EB1BI" xlink:type="simple">UHIM</abbrev>.ms08929.</p></tp:treatment-sec><tp:treatment-sec sec-type="Differential diagnosis" id="SECID0EG1BI"><title>Differential diagnosis.</title><p>The wing pattern of <italic><tp:taxon-name><tp:taxon-name-part taxon-name-part-type="genus" reg="Zeugodacus">Zeugodacus</tp:taxon-name-part><tp:taxon-name-part taxon-name-part-type="species" reg="cataracta">cataracta</tp:taxon-name-part></tp:taxon-name></italic> is strikingly different from any other species of <tp:taxon-name><tp:taxon-name-part taxon-name-part-type="tribe">Dacini</tp:taxon-name-part></tp:taxon-name>, with a medial dark band that extends down to midway of cell <italic>dm</italic>, dark marking throughout cell <italic>br</italic>, and three dark smudges in the distal part of the wing. The species is further unique in having vein CuA<sub>2</sub> and A<sub>1</sub> merge at ~ 1/2 the length of A<sub>1</sub>, leaving a short cell <italic>cup</italic>, and all antennal segments are remarkably short, combined less than half the height of the head.</p></tp:treatment-sec><tp:treatment-sec sec-type="Molecular diagnostics" id="SECID0EI2BI"><title>Molecular diagnostics.</title><p>The <abbrev xmlns:xlink="http://www.w3.org/1999/xlink" xlink:title="Cytochrome C Oxidase I" id="ABBRID0EO2BI" xlink:type="simple">COI</abbrev>-5P3P sequences of ms08929 and ms08933 are most similar to published sequences of <italic><tp:taxon-name><tp:taxon-name-part taxon-name-part-type="genus" reg="Zeugodacus">Zeugodacus</tp:taxon-name-part><tp:taxon-name-part taxon-name-part-type="species" reg="scutellaris">scutellaris</tp:taxon-name-part></tp:taxon-name></italic> (Bezzi, 1913), but at 8.9% minimum pairwise difference (<xref ref-type="bibr" rid="B15">Doorenweerd et al. 2024b</xref>).</p></tp:treatment-sec><tp:treatment-sec sec-type="description" id="SECID0EB3BI"><title>Description.</title><p><bold>Male. <italic>Head</italic></bold> (Fig. <xref ref-type="fig" rid="F5">5C</xref>). Fulvous; face dark with indistinct oval black spots in the antennal furrows. Antennal segments dark fulvous and short, combined length less than half the height of the head. <bold><italic>Thorax</italic></bold> (Fig. <xref ref-type="fig" rid="F5">5A, D</xref>). Scutum and pleural areas black with narrow red-brown areas surrounding parts of the yellow markings. Yellow markings: postpronotal lobes; notopleura; presutural area adjacent to notopleura; postsutural yellow lateral vittae that narrow sharply posteriorly and do not reach intra-alar seta; medial elongate postsutural vitta; mesopleural stripe dorsally wider than notopleuron but does not reach postpronotal lobe; anatergite; katatergite. Scutellum yellow with a narrow black basal band. Setae: two pair scutellar; one pair prescutellar; one pair intra-alar; one pair posterior supra-alar; one pair anterior supra-alar; two pair notopleural and four scapular. <bold><italic>Abdomen</italic></bold> (Fig. <xref ref-type="fig" rid="F5">5B, E, F, H</xref>). Oval to diamond-shaped; terga free; pecten of setae on tergum III absent. Posterior lobe of the male surstylus long (Fig. <xref ref-type="fig" rid="F5">5F</xref>). Abdomen overall fulvous with interrupted black ‘T’ on segments III–V. Anterolateral corners of segment IV black. Paratype with more extensive black lateral markings on tergum IV and V (Fig. <xref ref-type="fig" rid="F5">5H</xref>). Ceromata yellow and indistinct. <bold><italic>Legs</italic></bold> (Fig. <xref ref-type="fig" rid="F5">5D</xref>). Legs overall fulvous. Outer surface of the fore tibia black, distal third of hind tibia black. <bold><italic>Wings</italic></bold> (Fig. <xref ref-type="fig" rid="F5">5G</xref>). Wing length 5.8 mm. Cells <italic>bc</italic> and <italic>c</italic> clear, faint tint in cell <italic>sc.</italic> Costal band confluent with vein R<sub>2+3</sub> and continues at more or less the same width until just past where vein R<sub>4+5</sub> reaches the costa. Anal streak absent, vein CuA<sub>2</sub> and A<sub>1</sub> merge at # 1/2 the length of A<sub>1</sub>. A medial dark band extends from the costal band down to midway of cell <italic>dm</italic> and dark marking throughout cell <italic>br.</italic> The distal part of the wing has three dark brown smudges below vein R<sub>4+5</sub>. <bold>Female.</bold> Unknown.</p><fig id="F5" position="float" orientation="portrait"><object-id xmlns:xlink="http://www.w3.org/1999/xlink" content-type="doi" xlink:type="simple">10.3897/zookeys.1240.148768.figure5</object-id><object-id xmlns:xlink="http://www.w3.org/1999/xlink" content-type="arpha" xlink:type="simple">8EBF0663-DC9D-5471-90A7-630387C90E9F</object-id><label>Figure 5.</label><caption><p>Holotype male of <italic><tp:taxon-name><tp:taxon-name-part taxon-name-part-type="genus" reg="Zeugodacus">Zeugodacus</tp:taxon-name-part><tp:taxon-name-part taxon-name-part-type="species" reg="cataracta">cataracta</tp:taxon-name-part></tp:taxon-name></italic> sp. nov., <abbrev xmlns:xlink="http://www.w3.org/1999/xlink" content-type="institution" xlink:title="University of Hawaiʻi at Mānoa" id="ABBRID0E55BI" xlink:type="simple">UHIM</abbrev>.ms08929 <bold>A</bold> dorsal view of head and thorax <bold>B</bold> dorsal view of abdomen <bold>C</bold> anterior view of the head <bold>D</bold> lateral view <bold>E</bold> dorso-anterior view of the abdomen showing the ceromata <bold>F</bold> detail image of the genitalia showing the surstylus length <bold>G</bold> left wing, dissected and slide mounted <bold>H</bold> dorsal view of the abdomen of the paratype (ms08929) showing variation in the abdomen markings.</p></caption><graphic xmlns:xlink="http://www.w3.org/1999/xlink" xlink:href="zookeys-1240-305_article-148768__-g005.jpg" position="float" orientation="portrait" xlink:type="simple" id="oo_1348697.jpg"><uri content-type="original_file" xlink:type="simple">https://binary.pensoft.net/fig/1348697</uri></graphic></fig><p><bold>Male lure.</bold> Zingerone.</p></tp:treatment-sec><tp:treatment-sec sec-type="host" id="SECID0E36BI"><title>Host plant.</title><p>Unknown.</p></tp:treatment-sec><tp:treatment-sec sec-type="etymology" id="SECID0EBACI"><title>Etymology.</title><p>The species epithet <italic>cataracta</italic>, Latin for waterfall, is a noun in apposition that refers to both the peculiar wing pattern that resembles a waterfall going over the edge and the type locality; the Tembaling waterfall trail in the Danum Valley Conservation Area.</p></tp:treatment-sec><tp:treatment-sec sec-type="comments" id="SECID0ERACI"><title>Comments.</title><p>This species was included as <italic><tp:taxon-name><tp:taxon-name-part taxon-name-part-type="genus" reg="Zeugodacus">Zeugodacus</tp:taxon-name-part></tp:taxon-name></italic> ‘spnMalaysia02’ in the DNA barcoding study of <xref ref-type="bibr" rid="B15">Doorenweerd et al. (2024b)</xref>. The combination of a short cell <italic>cup</italic> and antennae shorter than the height of the head makes accurate systematic placement of this species challenging. Within <tp:taxon-name><tp:taxon-name-part taxon-name-part-type="tribe">Dacini</tp:taxon-name-part></tp:taxon-name>, this combination is only known in the monotypic <tp:taxon-name><tp:taxon-name-part taxon-name-part-type="genus" reg="Bactrocera">Bactrocera</tp:taxon-name-part><tp:taxon-name-part taxon-name-part-type="infraspecific-rank">subgenus</tp:taxon-name-part><tp:taxon-name-part taxon-name-part-type="subgenus" reg="Queenslandacus">Queenslandacus</tp:taxon-name-part></tp:taxon-name>; <italic><tp:taxon-name><tp:taxon-name-part taxon-name-part-type="genus" reg="Bactrocera">B.</tp:taxon-name-part><tp:taxon-name-part taxon-name-part-type="species" reg="exigua">exigua</tp:taxon-name-part></tp:taxon-name></italic> (May), known from Australia. However, the yellow presutural markings and long posterior lobes of the male surstylus clearly place this species in <italic><tp:taxon-name><tp:taxon-name-part taxon-name-part-type="genus" reg="Zeugodacus">Zeugodacus</tp:taxon-name-part></tp:taxon-name></italic>, and we find placement in subgenus <tp:taxon-name><tp:taxon-name-part taxon-name-part-type="genus" reg="Zeugodacus"/><tp:taxon-name-part taxon-name-part-type="subgenus" reg="Zeugodacus">Zeugodacus</tp:taxon-name-part></tp:taxon-name> best fitting and consider the similarity with <italic><tp:taxon-name><tp:taxon-name-part taxon-name-part-type="genus" reg="Bactrocera">B.</tp:taxon-name-part><tp:taxon-name-part taxon-name-part-type="species" reg="exigua">exigua</tp:taxon-name-part></tp:taxon-name></italic> paralogous.</p></tp:treatment-sec><ref-list><ref id="B15"><mixed-citation xmlns:xlink="http://www.w3.org/1999/xlink" xlink:type="simple"><person-group><name name-style="western"><surname>Doorenweerd</surname><given-names>C</given-names></name><name name-style="western"><surname>San Jose</surname><given-names>M</given-names></name><name name-style="western"><surname>Leblanc</surname><given-names>L</given-names></name><name name-style="western"><surname>Barr</surname><given-names>N</given-names></name><name name-style="western"><surname>Geib</surname><given-names>SM</given-names></name><name name-style="western"><surname>Chung</surname><given-names>AYC</given-names></name><name name-style="western"><surname>Dupuis</surname><given-names>JR</given-names></name><name name-style="western"><surname>Ekayanti</surname><given-names>A</given-names></name><name name-style="western"><surname>Fiegalan</surname><given-names>E</given-names></name><name name-style="western"><surname>Hemachandra</surname><given-names>KS</given-names></name><name name-style="western"><surname>Hossain</surname><given-names>MA</given-names></name><name name-style="western"><surname>Huang</surname><given-names>C</given-names></name><name name-style="western"><surname>Hsu</surname><given-names>Y</given-names></name><name name-style="western"><surname>Morris</surname><given-names>KY</given-names></name><name name-style="western"><surname>Maryani</surname><given-names>A</given-names></name><name name-style="western"><surname>Mustapeng</surname><given-names>A</given-names></name><name name-style="western"><surname>Niogret</surname><given-names>J</given-names></name><name name-style="western"><surname>Pham</surname><given-names>TH</given-names></name><name name-style="western"><surname>Thi Nguyen</surname><given-names>N</given-names></name><name name-style="western"><surname>Sirisena</surname><given-names>UGAI</given-names></name><name name-style="western"><surname>Todd</surname><given-names>T</given-names></name><name name-style="western"><surname>Rubinoff</surname><given-names>D</given-names></name></person-group> (<year>2024b</year>) Towards a better future for DNA barcoding: Evaluating monophyly‐ and distance‐based species identification using COI gene fragments of <tp:taxon-name><tp:taxon-name-part taxon-name-part-type="tribe">Dacini</tp:taxon-name-part></tp:taxon-name> fruit flies. Molecular Ecology Resources 13987. <ext-link xlink:href="10.1111/1755-0998.13987" ext-link-type="doi" xlink:type="simple">https://doi.org/10.1111/1755-0998.13987</ext-link></mixed-citation></ref></ref-list></tp:taxon-treatment>
