# Supplementary material for: ﻿The Dacini fruit flies of Borneo: an annotated checklist with 89 species including three new to science (Tephritidae, Dacinae)
Source: Zookeys. 2025 Jun 9;1240:305–25. doi: 10.3897/zookeys.1240.148768 (PMC12171731; doi:10.3897/zookeys.1240.148768)
Supplement: Supplementary material 1 — Borneo Dacini checklist per park [file zookeys-1240-305_article-148768__-s001.xlsx]

## Sheet: Sheet1
Supplemental Table 1 to
The Dacini fruit flies of Borneo: an annotated checklist with 89 species including three new to science (Tephritidae: Dacinae)
Species	Lure	Sabah	Sarawak	Brunei	Kalimantan	Danum Valley	Mt Silam	Tenompok FR	Maliau Basin	Sandakan Rainforest park	Sepilok Forest Reserve area	Distribution outside Borneo	affinity with Sunda/Sahul/Wallacea
B. dorsalis (Hendel, 1912)	ME	Drew and Hancock 1994		Chua 1999	Drew and Hancock 1994	212	46	91	3861	1592	7810	SE Asia, Philippines, Sulawesi, Java	Sunda/Wallacea
B. carambolae Drew & Hancock, 1994	ME	Drew and Hancock 1994		Chua 1999					1486	1539	730	SE Asia, Java, Sulawesi	Sunda
B. frauenfeldi (Schiner, 1868)	CL/ZN	This study			Drew and Romig 2013					102	1324	New Guinea, Solomon Islands, Australia, Sulawesi	Sahul
B. occipitalis (Bezzi, 1919)	ME	Drew and Hancock 1994		Chua 1999	Drew and Romig 2013		1		121	142	493	Philippines	Sunda
B. nigrotibialis (Perkins, 1938)	CL	Hardy and Adachi 1954	Drew and Romig 2013	Drew and Romig 2013	Drew and Romig 2013	4		1	424	14	219	SE Asia, Java, Sumatra, Lombok, Philippines	Sunda
B. syzygii White & Tsuruta, 2001	ZN	This study				5		1	540	35	61	SE Asia, Sri Lanka, Sulawesi	Sunda/Wallacea
B. propinqua (Hardy and Adachi, 1954)	CL	Hardy and Adachi 1954		Chua 1999		2		2	267	9	321	SE Asia	Sunda
B. lateritaenia Drew & Hancock, 1994	CL(/ZN*)	Drew and Hancock 1994		Drew and Romig 2013			1		232		81	SE Asia	Sunda
B. thailandica Drew & Hancock, 1994	CL	This study		Drew and Romig 2013					133		129	SE Asia	Sunda
B. usitata Drew & Hancock, 1994	CL	This study		Drew and Romig 2013	Drew and Romig 2013				41	8	208	SE Asia, Philippines	Sunda
Z. hengsawadae (Drew & Romig, 2013)	CL	This study				8			73		156	SE Asia	Sunda
B. clarifemur Leblanc & Doorenweerd, 2018	ZN	This study							134	1	100	Vietnam	Sunda
B. melastomatos Drew & Hancock, 1994	CL	This study			Drew and Romig 2013	11		9	43	8	122	SE Asia, Philippines, Sulawesi	Sunda/Wallacea
Z. cucurbitae (Coquillett, 1899)	CL/ZN	This study		Chua 1999	Drew and Romig 2013					1	125	SE Asia, Philippines, New Guinea, Sri Lanka, Africa	Sunda
Z. tau (Walker, 1849)	CL	Drew and Romig 2013	Drew and Romig 2013	Drew and Romig 2013		1			123			SE Asia, Java, Sulawesi	Sunda
B. bhutaniae Drew & Romig, 2013	CL	This study				13			16		84	SE Asia	Sunda
B. adamantea Leblanc & Doorenweerd, 2018	ZN	This study				7			72		9	SE Asia	Sunda
B. borneoensis Doorenweerd & San Jose 2023	ME	This study				38		14	2			Sulawesi	Sunda
Z. caudatus (Fabricius, 1805)	CL	This study	Drew and Romig 2013	Chua 1999	Drew and Romig 2013					2	37	SE Asia, Sri Lanka, Sumatra, Krakatoa	Sunda
Z. speciosus (Drew & Romig, 2013)	CL	Drew and Romig 2013				28						-	Sunda
Bactrocera abbreviata (Hardy, 1974)	ZN	Chua 1998				1		4	17	1	1	SE Asia, Sulawesi	Sunda/Wallacea
B. unimacula Drew & Hancock, 1994	ME	Drew and Hancock 1994			Drew and Hancock 1994	8			11	1	2	Peninsular Malaysia	Sunda
B. umbrosa (Fabricius, 1805)	ME	This study		Chua 1999	Drew and Romig 2013					8	13	SE Asia, Philippines, Sulawesi, Java, New Guinea, Solomon Islands	Sunda & Sahul
B. mediorufula Drew & Romig, 2013	ME	This study	Drew and Romig 2013		Drew and Romig 2013		1		19			SE Asia, Philippines	Sunda
B. ‘spMalaysia11’	CL	This study				3			17			n/a
Z. vinnulus (Hardy, 1973)	CL	This study				1			7		9	SE Asia	Sunda
B. kinabalu Drew & Hancock, 1994	CL/ZN*	Drew and Hancock 1994				1			7		7	-	Sunda
B. flavoscutellata Lin & Wang, 2005	CL	This study							14			SE Asia	Sunda
B. linduensis Drew & Romig, 2013	CL	This study							1		12	Sulawesi, Flores, Moluccas	Wallacea
B. incognita Doorenweerd & San Jose 2023	ME	This study					11					SE Asia	Sunda
B. fuscitibia Drew & Hancock, 1994	CL/ZN	Drew and Hancock 1994			Drew and Romig 2013	9						SE Asia, Java, Bali, Sumatra, Sulawesi	Sunda
B. limbifera (Bezzi, 1919)	CL	This study	Drew and Romig 2013	Drew and Romig 2013	Drew and Romig 2013				9			SE Asia, Sulawesi	Sunda/Wallacea
B. ‘spMalaysia04’	ME	This study				9						n/a
Z. tebeduiae (Drew & Romig, 2013)	CL	Drew and Romig 2013	Drew and Romig 2013	Drew and Romig 2013		4					3	SE Asia, Java, Sumatra	Sunda
B. kalimantaniae Drew & Romig, 2013	CL	This study			Drew and Romig 2013				1		5	-	Sunda
Z. heinrichi (Hering, 1941)	CL/ZN	This study	Drew and Romig 2013			1			5			SE Asia, Sulawesi, Sumatra, Java	Sunda/Wallacea
B. involuta (Hardy, 1982)	CL/ME*	This study									5	Sulawesi	Wallacea
B. lata (Perkins, 1938)	CL		Drew and Romig 2013	Drew and Romig 2013	Drew and Romig 2013				4		1	SE Asia, Sumatra	Sunda
B. raiensis Drew & Hancock, 1994	ME	This study							5			SE Asia	Sunda
B. ‘spMalaysia03’	CL	This study				3						n/a
Z. nakhonnayokiae (Drew & Romig, 2013)	CL	This study									3	SE Asia	Sunda
Z. signatus (Hering, 1941)	CL	This study							3			SE Asia	Sunda
B. arecae (Hardy and Adachi, 1954)	CL*/ZN*	This study							2			SE Asia	Sunda
B. bimaculata Drew & Hancock, 1994	CL	This study									2	SE Asia	Sunda
B. cognata (Hardy & Adachi, 1954)	CL	This study							2			Philippines	Sunda
B. melanobivittata sp. n.	CL	This study				1			1			-	Sunda
B. neocognata Drew & Hancock, 1994	CL	Drew and Hancock 1994		Drew and Romig 2013	Drew and Hancock 1994	2						SE Asia, Java	Sunda
B. terminaliae Drew 1989	CL*	This study							1		1	New Guinea	Sahul
D. sinensis Wang, 1990	ZN	This study				2						China	Sunda
Z. cataractus Doorenweerd sp. nov.	ZN	This study				2						-	Sunda
B. commensurata Drew & Romig, 2013	ME	This study									1	SE Asia, Philippines, Sulawesi	Sunda/Wallacea
B. connecta Leblanc & Doorenweerd, 2018	ZN	This study							1			Vietnam	Sunda
B. holtmanni (Hardy, 1974)	CL	This study	Drew and Romig 2013						1			SE Asia	Sunda
B. laithieuiae Drew & Romig 2013	CL	This study									1	Vietnam	Sunda
B. malaysiensis Drew & Hancock, 1994	CL	This study							1			Peninsular Malaysia	Sunda
B. neopropinqua Drew & Hancock, 1994	CL	This study							1			Philippines	Sunda
B. pendleburyi (Perkins, 1938)	ZN	This study							1			SE Asia, Sulawesi	Sunda/Wallacea
B. pernigra Ito, 1983	CL	This study							1			Thailand, Kyushu	Sunda
B. sembaliensis Drew & Hancock, 1994	ME	This study							1			Sumbawa, Lombok, Sumatra	Sunda
D. danumensis Doorenweerd sp. nov.	ZN	This study				1						-	Sunda
Z. apicalis (de Meijere, 1911)	CL	Drew and Romig 2013	Drew and Romig 2013		Drew and Romig 2013				1			SE Asia, Sulawesi, Java	Sunda
Z. atrifacies (Perkins, 1938)	CL	This study	Drew and Romig 2013						1			SE Asia	Sunda
Z. hoabinhiae (Drew & Romig, 20130	CL	This study									1	SE Asia	Sunda
Z. longivittatus (Chua & Ooi, 1998)	CL	This study							1			Peninsular Malaysia	Sunda
Z. platamus (Hardy, 1973)	CL	Drew and Romig 2013							1			SE Asia	Sunda
Z. vultus (Hardy, 1973)	CL	Drew and Romig 2013	Drew and Romig 2013			1						SE Asia, Philippines	Sunda
B. bruneiae Drew & Romig, 2013	ME			Drew and Romig 2013	Drew and Romig 2013							-	Sunda
B. bullifera (Hardy, 1973)	no known lure		Drew and Romig 2013									SE Asia, Java, Sumatra	Sunda
B. eurycosta Drew & Romig, 2013	CL	Drew and Romig 2013		Drew and Romig 2013								Vietnam	Sunda
B. fulvosterna Drew & Romig, 2013	CL		Drew and Romig 2013									-	Sunda
B. hantanae Tsuruta & White, 2001	CL	This study										Sri Lanka, SE Asia, Sulawesi	Sunda/Wallacea
B. indonesiae Drew & Hancock, 1994	ME				Drew and Romig 2013							Java	Sunda
B. latifrons (Hendel, 1915)	latilure			Chua 1999	Drew and Romig 2013							SE Asia, Sulawesi, Taiwan	Sunda/Wallacea
B. muiri (Hardy & Adachi, 1954)	no known lure		Chua 1998		Hardy and Adachi 1954							-	Sunda
B. nigrita (Hardy, 1955)	ME	Chua 1998										SE Asia	Sunda
B. pseudocucurbitae (White, 1999)	CL	White and Evenhuis 1999	Drew and Romig 2013		Drew and Romig 2013							SE Asia, Bali, Flores, Lombok	Sunda
Dacus leongi Drew & Hancock, 1998	CL		Drew and Hancock 1998									-	Sunda
D. longicornis (Wiedemann, 1830)	CL	Hardy and Adachi 1954	Drew et al. 1998	Drew et al. 1998								SE Asia	Sunda
D. ooii Drew & Hancock, 1998	CL		Chua 2010									SE Asia, Lombok	Sunda
D. vijaysegarani Drew & Hancock, 1998	CL	Chua 2010										SE Asia	Sunda
Zeugodacus abnormis (Hardy, 1982)	CL	Drew and Romig 2013										Moluccas, Sulawesi	Wallacea
Z. apicofemoralis (Drew & Romig, 2013)	CL				Drew and Romig 2013							Flores, Java, Sumatra	Sunda
Z. diaphoropsis (Hering, 1952)	No known lure		Chua 1998		Hering 1952							-	Sunda
Z. elegantulus (Hardy, 1974)	CL		Drew and Romig 2013		Drew and Romig 2013							Philippines	Sunda
Z. fulvipes (Perkins, 1938)	no known lure	Perkins 1938										Sulawesi	Wallacea
Z. longicaudatus (Perkins, 1938)	CL	Perkins 1938	Drew and Romig 2013									Thailand	Sunda
Z. melanofacies (Drew & Romig, 2013)	CL		Drew and Romig 2013									SE Asia	Sunda
Z. sabahensis (Drew & Romig, 2013)	CL	Drew and Romig 2013										-	Sunda
Z. semongokensis (Drew & Romig, 2013)	CL	Drew and Romig 2013	Drew and Romig 2013									-	Sunda
Z. trichosanthes (Drew & Romig, 2013)	CL		Drew and Romig 2013									SE Asia, Java	Sunda
Z. whitei (Drew & Romig, 2013)	CL	Drew and Romig 2013										Philippines	Sunda
